# Supplementary material for: Acute effects of the FIFA11+ and Football+ warm-ups on motor performance. A crossover randomized controlled trial
Source: PLoS One. 2023 Apr 20;18(4):e0284702. doi: 10.1371/journal.pone.0284702 (PMC10118141; doi:10.1371/journal.pone.0284702)
Supplement: S1 Data — (XLSX) [file pone.0284702.s001.xlsx]

## Sheet: Tabelle1
sprint5m11+	sprint 10m11+	sprint20m11+	Agility11+	Jump11+	dribbling11+	Age	hright	weight	Sprint5m F+	sprint10m F+	sprint20m F+	Agility F+	Jump F+	Dribbling F+
1	1.74	3.06	16.61	33.3	11.11	24	1.87	74.5	0.99	1.72	3.02	15.79	37.6	11.6
1.12	1.88	3.28	18.49	38.9	14.72	21	1.81	74	1.02	1.7	3.1	17.55	40.1	13.39
1.14	1.9	3.28	17.69	28.6	11.47	22	1.85	94.1	1.03	1.78	3.11	17.06	29.4	10.27
1.12	1.94	3.41	18.56	27.5	16.88	23	1.65	62	1.02	1.83	3.26	18.17	28.8	14.98
0.99	1.7	2.96	17.25	32.6	11.56	23	1.84	71.4	0.96	1.67	2.94	16.16	32.1	11.67
1	1.73	3.05	17.26	36.9	11.14	21	1.76	70.3	0.94	1.67	2.99	16.04	37.1	12.26
1.09	1.88	3.36	18.3	30.5	12.34	22	1.84	73.8	1.05	1.85	3.33	17.38	31.4	12.14
1.07	1.93	3.45	18.94	30.6	17.49	19	1.75	71.1	1.11	1.95	3.58	18.69	29	17.46
0.96	1.64	2.81	15.85	56.2	11.31	20	1.74	70.2	0.91	1.59	2.8	15.15	58.7	13.53
1.15	2	3.58	18.91	22.6	15.47	19	1.67	66.9	1.07	1.91	3.45	17.8	25	17.53
1.01	1.7	2.95	16.48	42.1	11.41	21	1.79	71.2	0.93	1.64	2.93	15.38	32.5	11.85
1.07	1.86	3.33	17.05	32.5	16.87	23	1.71	67.8	0.98	1.74	3.1	16.87	35	15.54
1.1	1.81	3.24	16.9	38.9	10.33	22	1.76	69.4	1.01	1.74	2.98	15.43	37.2	9.74
1.1	1.84	3.17	17.25	29.2	10.74	21	1.85	73.5	1.08	1.81	3.12	16.23	28.5	10.16
1.05	1.76	3.08	17.13	37.1	12.83	21	1.8	79.5	1.01	1.73	3.03	15.81	36.3	12.03
1	1.71	2.99	16.5	39.1	11.17	22	1.78	71.3	0.94	1.62	2.82	16.26	41.4	10.65
1.09	1.92	3.41	17.75	32.3	17.4	20	1.73	65.2	1.03	1.82	3.28	16.82	30.9	15.53
0.99	1.69	2.94	16.77	33.9	9.95	19	1.95	80.3	0.96	1.67	2.9	15.3	34.8	11.42
1.04	1.86	3.3	18.27	22.4	20.97	23	1.61	55.5	1.08	1.89	3.31	17.45	26.3	18.01
1.02	1.78	3.09	17.53	37.2	15.26	20	1.82	64.4	0.93	1.75	3.06	17.21	37.4	13.61
1.03	1.78	3.15	17.75	40.7	15.82	22	1.69	83.4	1.04	1.8	3.2	17.47	40	17.02
1.11	1.93	3.41	18.17	29.6	22.37	22	1.64	60	1.13	1.95	3.5	17.9	27.9	16.42
1	1.78	3.13	17.17	27.5	15.03	24	1.85	82.8	0.97	1.77	3.13	16.76	29.4	13.48
1.14	1.99	3.55	18.36	23.9	19.42	19	1.73	75	1.13	1.96	3.46	17.62	26.7	17.2
1.15	2.04	3.69	19.44	24.4	16.79	21	1.6	64.3	1.15	2.06	3.73	18.69	19.1	16.41
1.08	1.87	3.3	17.89	30.4	14.25	21	1.68	70.7	1.14	1.93	3.36	17.96	28.4	12.68
0.98	1.71	3.01	17.61	38.6	16.6	20	1.91	78.3	0.94	1.68	3	16.8	38.8	15.41
1.04	1.84	3.32	17.17	27.1	13.5	22	1.76	94	1.04	1.83	3.3	17.08	27.7	11.64
1.14	1.98	3.49	18.55	29.7	17.83	22	1.7	65.7	1.07	1.92	3.44	18.12	27.5	16.43
1.03	1.81	3.2	17.64	23.5	12.34	22	1.71	58.5	1.08	1.89	3.33	17.39	26.7	11.09
1.1	1.88	3.31	17.3	31.5	12.51	20	1.84	78.3	1.07	1.86	3.34	16.84	30.4	11.92
1.19	2.06	3.65	18.31	20.3	13.58	19	1.74	89.6	1.12	1.91	3.37	18.13	32.1	12.37
1.13	2	3.55	19.8	20	19.97	19	1.83	78.2	1.08	1.95	3.51	18.09	19.9	17.72
1.21	2.12	3.78	19.46	14.1	14	22	1.76	72.5	1.13	2.05	3.7	18.9	18.2	15.33
0.97	1.75	3.08	16.4	27.2	10.18	19	1.79	73.6	0.93	1.76	3.09	15.71	26.2	10.55
1.03	1.85	3.3	18.26	28	16.08	21	1.65	60.9	1.09	1.93	3.42	18.13	28.9	16.65
1.03	1.78	3.1	16.21	33.9	12.04	25	1.85	82.2	1.01	1.76	3.09	16.09	33.3	13.94
1.03	1.8	3.16	17	32.6	11.57	25	1.77	94.7	1.04	1.81	3.22	16.94	31.3	11.73
